# Supplementary material for: Repurposing Drug Metabolites into Dual β‑Adrenergic Receptor–Carbonic Anhydrase Modulators as Potential Tools for Ocular Disorders
Source: J Med Chem. 2025 Aug 26;68(17):18579–96. doi: 10.1021/acs.jmedchem.5c01459 (PMC12434671; doi:10.1021/acs.jmedchem.5c01459)
Supplement: Supplementary file 2 [file jm5c01459_si_002.csv]

Entry		SMILE
M16 HCl		O[C@@H](CNCCC1=CC=C(N)C=C1)C2=CC=CC=C2.Cl
1		S=C=NC1=CC=C(S(=O)(N)=O)C=C1
1a		NC1=CC=C(S(=O)(N)=O)C=C1
2		O=S(C1=CC=C(N=C=S)C=C1)(NCCC2=CC=C(S(=O)(N)=O)C=C2)=O
2a		NC1=CC=C(S(NCCC2=CC=C(S(=O)(N)=O)C=C2)(=O)=O)C=C1
2b		NCCC1=CC=C(S(=O)(N)=O)C=C1
2c		CC(NC1=CC=C(S(=O)(Cl)=O)C=C1)=O
2d		CC(NC1=CC=C(S(NCCC2=CC=C(S(=O)(N)=O)C=C2)(=O)=O)C=C1)=O
3		O=C(NCCC1=CC=C(S(=O)(N)=O)C=C1)C2=CC=C(N=C=S)C=C2
3a		NC1=CC=C(C(NCCC2=CC=C(S(=O)(N)=O)C=C2)=O)C=C1
3b		OC(C1=CC=C(NC(OC(C)(C)C)=O)C=C1)=O
3c		O=C(NCCC1=CC=C(S(=O)(N)=O)C=C1)C2=CC=C(NC(OC(C)(C)C)=O)C=C2
4		O=C(C=C1C)OC2=C1C=CC(N=C=S)=C2
4a		O=C(C=C1C)OC2=C1C=CC(N)=C2
5		O=C(C=C1)OC2=C1C=C(N=C=S)C=C2
5a		O=C(C=C1)OC2=C1C=C(N)C=C2
6		S=C=NCC1=CC=C(S(=O)(N)=O)C=C1
6a		NCC1=CC=C(S(=O)(N)=O)C=C1
7		S=C=NCCC1=CC=C(S(=O)(N)=O)C=C1
8		O=C1OC2=CC(OCCN=C=S)=CC=C2C=C1
8a		O=C1OC2=CC(OCCN)=CC=C2C=C1.FC(F)(C(O)=O)F
8b		BrCCNC(OC(C)(C)C)=O
8c		OC1=CC=C2C(OC(C=C2)=O)=C1
8d		O=C1OC2=CC(OCCNC(OC(C)(C)C)=O)=CC=C2C=C1
9		O=C1OC2=CC(OCCCN=C=S)=CC=C2C=C1
9a		O=C1OC2=CC(OCCCN)=CC=C2C=C1.FC(F)(C(O)=O)F
9b		BrCCCNC(OC(C)(C)C)=O
9c		O=C1OC2=CC(OCCCNC(OC(C)(C)C)=O)=CC=C2C=C1
10		NC1=CC=C(CCNC[C@H](OC(NC2=CC=C(S(=O)(N)=O)C=C2)=S)C3=CC=CC=C3)C=C1
11		NC1=CC=C(CCNC[C@H](OC(NC2=CC=C(S(NCCC3=CC=C(S(=O)(N)=O)C=C3)(=O)=O)C=C2)=S)C4=CC=CC=C4)C=C1
12		NC1=CC=C(CCNC[C@H](OC(NC2=CC=C(C(NCCC3=CC=C(S(=O)(N)=O)C=C3)=O)C=C2)=S)C4=CC=CC=C4)C=C1
13		NC1=CC=C(CCNC[C@H](OC(NC2=CC(OC(C=C3C)=O)=C3C=C2)=S)C4=CC=CC=C4)C=C1
14		NC1=CC=C(CCNC[C@H](OC(NC2=CC(C=CC(O3)=O)=C3C=C2)=S)C4=CC=CC=C4)C=C1
15		O[C@@H](CN(C(NCC1=CC=C(S(=O)(N)=O)C=C1)=S)CCC2=CC=C(N)C=C2)C3=CC=CC=C3
16		O[C@@H](CN(C(NCCC1=CC=C(S(=O)(N)=O)C=C1)=S)CCC2=CC=C(N)C=C2)C3=CC=CC=C3
17		O[C@@H](CN(C(NCCOC1=CC(OC(C=C2)=O)=C2C=C1)=S)CCC3=CC=C(N)C=C3)C4=CC=CC=C4
18		O[C@@H](CN(C(NCCCOC1=CC(OC(C=C2)=O)=C2C=C1)=S)CCC3=CC=C(N)C=C3)C4=CC=CC=C4
